# Supplementary material for: Non-Alcoholic Fatty Liver Disease Is Associated with a Decreased Catalase (CAT) Level, CT Genotypes and the T Allele of the -262 C/T CAT Polymorphism
Source: Cells. 2023 Sep 7;12(18):2228. doi: 10.3390/cells12182228 (PMC10527641; doi:10.3390/cells12182228)
Supplement: Supplementary file 1 [file cells-12-02228-s001.zip]

Archive with 1 entries (1 files):
- cells-2494779-supplementary.pdf
